# Supplementary material for: Seasonal Infective Dynamics and Risk Factors Associated with Prevalence of Zoonotic Gastrointestinal Parasites from Meat Goats in Southern Thailand
Source: Animals (Basel). 2025 Jul 11;15(14):2040. doi: 10.3390/ani15142040 (PMC12291659; doi:10.3390/ani15142040)
Supplement: Supplementary file 1 [file animals-15-02040-s001.zip]

Archive with 1 entries (1 files):
- animals-3726021-supplementary.pdf
